# Supplementary material for: Completion of three-dose hepatitis B vaccination cycle and associated factors among health care workers in the Greater Accra Region of Ghana
Source: PLoS One. 2024 Apr 16;19(4):e0298771. doi: 10.1371/journal.pone.0298771 (PMC11020873; doi:10.1371/journal.pone.0298771)
Supplement: S1 File — (XLSX) [file pone.0298771.s001.xlsx]

## Sheet: VACCINATION_DATA(1)
NUMBER	Facility	Religion	KING	conditions	marrital	educational	kg	cm	cadre	unit	Duration	workshop	Knowvaccine	Vaccineprotect	numberdoses	agreevaccinesafe	asworkplacesafety	Hebvaccineaspep	Testneeded	Vaccinate	Whenvaccinate	screenpriorvaccination	vaccinatedoses	Vaccinateschedule	arrengeforvaccination	Paidvaccination	Howlongvaccinate	Postvaccinetest	Takenbooster	HBsAb	antibodytiter	agecategory	codedWHOconcentration	BMICORRECT	BMICODED	AGRESPONDER	BICader	WHOLEVELS3	levels2	newcondition	completepartial	vaccinedurationnew	ageby10interval	fvaccinate22	ffduration	fffcadre	fffacilitytype	FINAG	fffunit
1	2	1	2	6	2	3	67	161	1	1	3	1	1	1	3	1	1	3	2	2	7	4	6	6	6	6	#NULL!	3	3	2	#NULL!	2	1	25.8478	1	1	1	#NULL!	#NULL!	2	#NULL!	#NULL!	2	0	0	1	0	1	0
2	2	1	2	6	1	3	73	160	4	5	4	1	1	1	3	1	1	2	1	1	1	1	3	1	1	1	1	1	2	1	44.39	2	2	28.5156	2	1	2	2	2	2	2	1	2	1	0	0	0	1	1
3	2	1	2	6	1	1	86	166	2	11	1	2	2	4	5	4	4	4	4	2	7	4	6	6	6	6	#NULL!	3	3	2	#NULL!	3	#NULL!	31.2092	2	1	1	#NULL!	#NULL!	2	#NULL!	#NULL!	3	0	0	1	0	0	0
4	2	1	2	6	2	2	55	155	2	11	4	1	1	3	3	3	1	3	2	2	7	4	6	6	6	6	#NULL!	3	3	2	#NULL!	3	1	22.8928	1	1	1	#NULL!	#NULL!	2	#NULL!	#NULL!	3	0	0	1	0	0	0
5	2	1	2	6	2	3	66	159	1	4	5	1	1	1	3	1	1	1	1	1	3	3	3	1	1	1	1	2	2	1	23.89	3	2	26.1066	2	1	1	2	2	2	2	1	3	1	1	1	0	0	1
6	2	1	2	1	2	2	85	165	1	1	5	1	1	1	3	1	1	1	2	2	7	4	6	6	6	6	#NULL!	3	3	2	#NULL!	5	#NULL!	31.2213	2	2	1	#NULL!	#NULL!	1	#NULL!	#NULL!	5	0	1	1	0	0	0
7	2	1	2	6	2	3	75	161	2	1	4	1	1	1	3	1	1	1	2	1	1	1	3	1	1	1	2	2	2	1	60.35	2	2	28.9341	2	1	1	2	2	2	2	2	3	1	0	1	0	0	0
8	2	1	2	6	2	3	71	155	2	1	3	2	1	1	3	1	1	1	1	1	1	1	3	1	1	1	2	1	2	1	116	2	3	29.5525	2	1	1	3	2	2	2	2	2	1	0	1	0	1	0
9	2	1	2	6	2	3	82	157	2	1	3	2	2	4	5	4	4	4	4	2	7	4	6	6	6	6	#NULL!	3	3	2	#NULL!	2	#NULL!	33.2671	2	1	1	#NULL!	#NULL!	2	#NULL!	#NULL!	3	0	0	1	0	0	0
10	2	1	2	6	2	3	60	166	2	2	3	1	1	1	3	3	1	1	1	2	7	4	6	6	6	6	#NULL!	3	3	2	#NULL!	2	#NULL!	21.7738	1	1	1	#NULL!	#NULL!	2	#NULL!	#NULL!	2	0	0	1	0	1	1
11	2	1	2	6	2	3	67	170	2	1	3	1	1	1	3	1	1	2	2	2	7	4	6	6	6	6	#NULL!	3	3	2	#NULL!	2	#NULL!	23.1834	1	1	1	#NULL!	#NULL!	2	#NULL!	#NULL!	3	0	0	1	0	0	0
12	2	1	2	6	1	3	76	182	4	5	3	1	1	3	3	3	3	3	2	1	5	3	1	3	1	4	4	2	2	1	75.92	2	2	22.9441	1	1	2	2	2	2	1	2	2	1	0	0	0	1	1
13	2	1	2	2	2	3	60	160	2	1	3	1	1	1	3	3	1	3	2	2	7	4	6	6	6	6	#NULL!	3	3	2	#NULL!	2	#NULL!	23.4375	1	1	1	#NULL!	#NULL!	1	#NULL!	#NULL!	3	0	0	1	0	0	0
14	2	1	2	6	3	3	100	178	1	1	4	2	1	1	3	1	1	1	2	2	7	4	6	6	6	6	#NULL!	3	3	2	#NULL!	3	#NULL!	31.5617	2	1	1	#NULL!	#NULL!	2	#NULL!	#NULL!	3	0	0	1	0	0	0
15	2	1	2	6	1	3	55	155	1	1	3	1	1	1	3	1	1	1	1	2	7	4	6	6	6	6	#NULL!	3	3	2	#NULL!	3	#NULL!	22.8928	1	1	1	#NULL!	#NULL!	2	#NULL!	#NULL!	3	0	0	1	0	0	0
16	2	1	2	6	2	1	57	159	2	11	3	2	1	1	3	1	1	1	1	2	7	4	6	6	6	6	#NULL!	3	3	2	#NULL!	3	#NULL!	22.5466	1	1	1	#NULL!	#NULL!	2	#NULL!	#NULL!	3	0	0	1	0	0	0
17	2	1	2	6	2	1	64	153	2	11	2	1	1	1	3	1	1	3	1	2	7	4	6	6	6	6	#NULL!	3	3	2	#NULL!	2	#NULL!	27.3399	2	1	1	#NULL!	#NULL!	2	#NULL!	#NULL!	3	0	0	1	0	0	0
18	2	1	2	6	2	3	100	171	2	1	5	1	1	1	3	1	1	3	2	2	7	4	6	6	6	6	#NULL!	3	3	2	#NULL!	5	1	34.1986	2	2	1	#NULL!	#NULL!	2	#NULL!	#NULL!	5	0	1	1	0	0	0
19	2	1	2	6	2	3	58	161	2	1	1	1	1	1	3	1	1	2	2	1	3	1	3	2	1	1	1	2	2	2	2.857	2	1	22.3757	1	1	1	1	1	2	2	1	2	1	0	1	0	1	0
20	2	1	2	6	2	3	63	172	1	1	3	1	1	1	3	1	1	1	2	1	1	1	3	1	3	1	2	2	2	2	2.64	3	1	21.2953	1	1	1	1	1	2	2	2	3	1	0	1	0	0	0
21	2	1	2	6	2	3	53	150	1	1	5	1	1	1	3	1	1	1	2	1	3	1	3	1	1	1	2	2	2	1	226	3	3	23.5556	1	2	1	3	2	2	2	2	4	1	1	1	0	0	0
22	2	1	1	2	2	1	53	160	5	11	4	1	2	4	5	4	4	4	4	2	7	4	6	6	6	6	#NULL!	3	3	2	#NULL!	5	#NULL!	20.7031	1	2	2	#NULL!	#NULL!	1	#NULL!	#NULL!	5	0	0	0	0	0	0
23	2	1	2	1	2	3	84	152	2	4	5	1	1	1	2	1	1	1	3	2	7	4	6	6	6	6	#NULL!	3	3	2	#NULL!	5	1	36.3573	2	2	1	#NULL!	#NULL!	1	#NULL!	#NULL!	5	0	1	1	0	0	1
24	2	1	2	6	2	3	66	173	1	1	3	1	1	1	2	1	1	3	2	2	7	4	6	6	6	6	#NULL!	3	3	2	#NULL!	3	#NULL!	22.0522	1	1	1	#NULL!	#NULL!	2	#NULL!	#NULL!	3	0	0	1	0	0	0
25	2	1	2	6	1	2	78	182	2	11	1	2	1	3	3	1	1	1	2	2	7	4	6	6	6	6	#NULL!	3	3	2	#NULL!	2	1	23.5479	1	1	1	#NULL!	#NULL!	2	#NULL!	#NULL!	2	0	0	1	0	1	0
26	2	1	2	6	2	3	66	154	2	1	4	1	1	1	3	1	1	1	3	2	7	4	6	6	6	6	#NULL!	3	3	2	#NULL!	2	#NULL!	27.8293	2	1	1	#NULL!	#NULL!	2	#NULL!	#NULL!	3	0	0	1	0	0	0
27	2	1	2	6	1	3	51.3	162	4	5	4	1	1	1	3	1	1	1	2	1	3	1	3	1	1	1	1	2	2	1	61.46	3	2	19.5473	1	1	2	2	2	2	2	1	3	1	0	0	0	0	1
28	2	1	2	1	2	4	68	155	8	1	4	1	1	1	3	1	1	1	2	1	3	1	3	1	1	1	1	2	2	1	557.4	3	3	28.3039	2	2	2	3	2	1	2	1	4	1	0	0	0	0	0
29	2	1	2	6	2	3	66.3	160	2	10	3	1	1	1	3	1	1	1	1	2	7	4	6	6	6	6	#NULL!	3	3	2	#NULL!	2	#NULL!	25.8984	1	1	1	#NULL!	#NULL!	2	#NULL!	#NULL!	2	0	0	1	0	1	1
30	2	1	2	6	1	3	101	159	2	1	4	2	1	1	3	1	1	3	2	1	3	1	3	5	2	2	1	2	2	1	13.91	2	2	39.951	2	1	1	2	2	2	2	1	3	1	0	1	0	0	0
31	2	1	2	6	2	3	95	178	1	1	1	2	1	1	3	1	1	3	1	1	1	1	3	3	1	1	1	2	1	1	155.5	3	3	29.9836	2	1	1	3	2	2	2	1	3	1	0	1	0	0	0
32	2	1	2	6	2	3	66	157	5	11	5	1	1	1	3	1	1	1	2	1	3	1	3	1	1	1	1	2	2	2	8.49	3	1	26.7759	2	2	2	1	1	2	2	1	4	1	1	0	0	0	0
33	1	1	2	6	2	3	67	170	2	1	3	1	1	1	2	1	1	1	2	1	3	2	1	5	1	1	1	2	2	2	7.62	2	1	23.1834	1	1	1	1	1	2	1	1	3	1	0	1	0	0	0
34	1	1	2	6	2	4	64	166	5	6	4	1	1	1	3	1	1	1	2	1	2	1	3	3	1	1	1	1	2	1	35.45	3	2	23.2254	1	1	2	2	2	2	2	1	3	1	0	0	0	0	0
35	1	1	2	6	1	3	61	170	8	11	2	1	1	1	3	1	1	2	3	2	7	4	6	6	6	6	#NULL!	3	3	2	#NULL!	2	#NULL!	21.1073	1	1	2	#NULL!	#NULL!	2	#NULL!	#NULL!	2	0	0	0	0	1	0
36	1	1	2	2	2	3	63	151	2	1	3	2	1	1	3	1	1	2	1	2	7	4	6	6	6	6	#NULL!	3	3	2	#NULL!	3	#NULL!	27.6304	2	1	1	#NULL!	#NULL!	1	#NULL!	#NULL!	3	0	0	1	0	0	0
37	1	1	2	6	1	3	69.7	166.3	2	1	3	1	1	1	3	1	2	2	1	2	7	4	6	6	6	6	#NULL!	3	3	2	#NULL!	2	#NULL!	25.2028	1	1	1	#NULL!	#NULL!	2	#NULL!	#NULL!	2	0	0	1	0	1	0
38	1	1	2	6	2	3	60.5	163	2	11	4	1	1	1	3	1	1	3	2	2	7	4	6	6	6	6	#NULL!	3	3	2	#NULL!	3	#NULL!	22.7709	1	1	1	#NULL!	#NULL!	2	#NULL!	#NULL!	3	0	0	1	0	0	0
39	1	1	2	1	2	3	69.4	155.5	2	4	5	1	1	3	2	2	1	2	3	2	7	4	6	6	6	6	#NULL!	3	3	2	#NULL!	4	#NULL!	28.7011	2	2	1	#NULL!	#NULL!	1	#NULL!	#NULL!	5	0	1	1	0	0	1
40	1	1	2	6	2	2	52	145	3	8	5	1	1	1	3	3	1	1	1	2	7	4	6	6	6	6	#NULL!	3	3	2	#NULL!	3	#NULL!	24.7325	1	2	2	#NULL!	#NULL!	2	#NULL!	#NULL!	4	0	1	0	0	0	1
41	1	1	2	6	2	3	78.3	159	2	4	3	1	1	1	3	1	1	2	1	1	3	1	3	5	2	2	1	2	2	1	33.77	3	2	30.9719	2	1	1	2	2	2	2	1	3	1	0	1	0	0	1
42	1	1	2	6	1	3	70.1	166.6	1	1	2	1	1	1	3	1	1	1	1	1	1	1	3	1	1	1	1	2	2	1	191	3	3	25.2562	1	2	1	3	2	2	2	1	4	1	0	1	0	0	0
43	1	1	2	6	1	2	69.8	165.8	2	1	3	1	1	1	3	1	1	3	3	2	7	4	6	6	6	6	#NULL!	3	3	2	#NULL!	2	#NULL!	25.3914	1	1	1	#NULL!	#NULL!	2	#NULL!	#NULL!	2	0	0	1	0	1	0
44	1	1	2	6	2	3	95.6	166.7	2	1	4	1	1	1	3	1	1	1	1	1	1	1	3	5	3	1	2	1	2	1	35.31	2	2	34.4022	2	1	1	2	2	2	2	2	3	1	0	1	0	0	0
45	1	1	2	6	2	1	80.9	160	2	11	2	1	1	1	3	1	1	3	1	2	7	4	6	6	6	6	#NULL!	3	3	2	#NULL!	4	#NULL!	31.6016	2	2	1	#NULL!	#NULL!	2	#NULL!	#NULL!	4	0	0	1	0	0	0
46	1	1	2	6	2	4	77	150	2	11	5	1	1	1	3	1	1	2	1	1	3	1	3	7	1	5	1	1	2	1	521	3	3	34.2222	2	2	1	3	2	2	2	1	4	1	1	1	0	0	0
47	1	1	2	6	2	3	73.1	156	1	1	4	1	1	1	3	1	1	2	1	1	3	1	3	1	2	1	2	2	2	1	22.42	3	2	30.0378	2	1	1	2	2	2	2	2	3	1	0	1	0	0	0
48	1	1	2	6	2	3	69	158	2	4	4	2	1	1	3	1	1	1	1	2	7	4	6	6	6	6	#NULL!	3	3	2	#NULL!	2	#NULL!	27.6398	2	1	1	#NULL!	#NULL!	2	#NULL!	#NULL!	2	0	0	1	0	1	1
49	1	1	2	6	2	3	72.8	160.7	2	1	3	1	1	1	1	1	1	3	1	1	3	1	2	1	1	1	2	1	2	1	97.6	3	2	28.1903	2	1	1	2	2	2	1	2	3	1	0	1	0	0	0
50	3	1	2	6	2	3	96.2	169.4	2	1	3	1	1	1	3	1	1	2	1	1	3	1	2	2	2	2	3	1	2	1	471.4	2	3	33.5234	2	1	1	3	2	2	1	2	3	1	0	1	0	0	0
51	3	1	2	6	2	3	80	150	1	11	5	1	1	1	3	1	1	1	1	2	7	4	6	6	6	6	#NULL!	3	3	2	#NULL!	4	#NULL!	35.5556	2	2	1	#NULL!	#NULL!	2	#NULL!	#NULL!	4	0	1	1	0	0	0
52	3	1	2	6	2	3	77.9	156	2	2	5	1	1	1	3	1	1	3	1	1	3	1	3	1	1	1	1	2	1	1	17.48	3	2	32.0102	2	1	1	2	2	2	2	1	3	1	1	1	0	0	1
53	3	1	2	6	2	2	85.1	154.1	5	6	5	1	1	1	3	1	1	2	2	1	4	1	3	2	2	2	2	2	2	1	54.1	3	2	35.8364	2	2	2	2	2	2	2	2	4	1	1	0	0	0	0
54	3	2	2	6	1	3	61.2	158.6	1	1	3	2	1	1	3	1	1	1	1	2	7	4	6	6	6	6	#NULL!	3	3	2	#NULL!	3	#NULL!	24.3302	1	1	1	#NULL!	#NULL!	2	#NULL!	#NULL!	3	0	0	1	0	0	0
55	3	1	2	6	3	2	60	179	2	3	5	1	1	1	3	1	1	3	1	2	7	4	6	6	6	6	#NULL!	3	3	2	#NULL!	4	#NULL!	18.726	1	2	1	#NULL!	#NULL!	2	#NULL!	#NULL!	5	0	1	1	0	0	1
56	3	1	2	6	2	4	57	154	1	11	5	1	1	1	3	1	1	1	1	1	1	1	3	5	1	1	2	1	2	1	161.4	3	3	24.0344	1	1	1	3	2	2	2	2	3	1	1	1	0	0	0
57	3	1	2	6	3	4	91.5	160	1	11	5	1	1	1	3	1	1	1	1	1	1	1	3	5	3	2	2	2	2	1	485.4	3	3	35.7422	2	1	1	3	2	2	2	2	3	1	1	1	0	0	0
58	3	1	2	6	3	3	56.4	162	4	5	3	1	1	1	3	1	1	3	1	1	1	1	3	7	3	1	2	1	1	1	122.9	2	3	21.4906	1	1	2	3	2	2	2	2	2	1	0	0	0	1	1
59	3	1	2	6	2	3	90.5	154	2	1	2	2	1	1	3	1	1	1	1	1	3	1	2	1	1	1	1	2	2	1	139.7	2	3	38.1599	2	1	1	3	2	2	1	1	3	1	0	1	0	0	0
60	3	1	2	6	3	2	90	157	4	5	5	2	1	1	1	1	1	1	1	2	7	4	6	6	6	6	#NULL!	3	3	2	#NULL!	3	#NULL!	36.5126	2	2	2	#NULL!	#NULL!	2	#NULL!	#NULL!	4	0	1	0	0	0	1
61	3	1	2	6	1	3	72	163	2	1	1	2	1	1	3	1	1	1	1	2	7	4	6	6	6	6	#NULL!	3	3	2	#NULL!	2	#NULL!	27.0993	2	1	1	#NULL!	#NULL!	2	#NULL!	#NULL!	2	0	0	1	0	1	0
62	3	1	2	6	2	3	110	175	1	1	3	2	1	1	3	1	1	1	1	2	7	4	6	6	6	6	#NULL!	3	3	2	#NULL!	2	#NULL!	35.9184	2	1	1	#NULL!	#NULL!	2	#NULL!	#NULL!	3	0	0	1	0	0	0
63	3	1	2	6	2	1	56.2	172	2	11	5	1	1	1	2	1	1	1	1	1	1	2	2	1	2	2	1	2	2	1	37.98	4	2	18.9968	1	2	1	2	2	2	1	1	5	1	1	1	0	0	0
64	3	1	2	6	2	3	100	172	1	4	4	1	1	1	3	1	1	3	1	1	1	1	3	1	3	1	2	1	1	1	110.5	3	3	33.8021	2	1	1	3	2	2	2	2	3	1	0	1	0	0	1
65	3	1	2	6	2	3	79	165	2	1	3	1	1	1	3	1	1	1	1	1	3	1	3	1	2	2	1	2	2	1	155.7	2	3	29.0174	2	1	1	3	2	2	2	1	2	1	0	1	0	1	0
66	3	1	2	6	2	3	98	173	1	1	3	1	1	1	3	1	1	1	1	1	1	1	3	1	3	1	2	2	2	2	4.87	2	1	32.7442	2	1	1	1	1	2	2	2	3	1	0	1	0	0	0
67	3	2	2	6	2	3	85	166	2	2	3	1	1	1	3	1	1	1	3	1	1	1	1	1	1	1	1	1	1	1	386.5	2	3	30.8463	2	1	1	3	2	2	1	1	3	1	0	1	0	0	1
68	3	1	2	6	2	3	78	163	1	8	5	1	1	1	3	1	1	3	3	1	1	1	1	1	1	1	1	1	1	1	109.1	5	3	29.3575	2	2	1	3	2	2	1	1	5	1	1	1	0	0	1
69	3	1	2	6	1	3	89.4	165	2	8	3	1	1	1	3	1	1	1	1	2	7	4	6	6	6	6	#NULL!	3	3	2	#NULL!	2	#NULL!	32.8375	2	1	1	#NULL!	#NULL!	2	#NULL!	#NULL!	2	0	0	1	0	1	1
70	3	1	2	6	2	3	74	152	4	5	1	2	1	1	3	1	1	1	1	1	1	1	3	1	3	1	2	2	2	2	1	2	1	32.0291	2	1	2	1	1	2	2	2	2	1	0	0	0	1	1
71	3	1	2	6	2	4	64	156	1	11	3	2	1	1	4	3	1	1	3	2	7	4	6	6	6	6	#NULL!	3	3	2	#NULL!	3	#NULL!	26.2985	2	1	1	#NULL!	#NULL!	2	#NULL!	#NULL!	3	0	0	1	0	0	0
72	3	1	2	6	2	2	85	158	2	8	5	2	1	1	3	1	1	1	1	1	3	3	1	3	5	5	2	2	2	1	506.7	4	3	34.049	2	2	1	3	2	2	1	2	5	1	1	1	0	0	1
73	3	1	2	6	2	3	73	156	2	5	5	1	1	1	1	1	1	1	3	1	2	2	2	2	1	2	1	2	2	1	297.7	3	3	29.9967	2	1	1	3	2	2	1	1	3	1	1	1	0	0	1
74	3	1	2	6	1	2	61	152	5	11	4	1	1	1	3	1	1	1	1	1	1	1	3	2	1	1	5	1	1	1	367.6	2	3	26.4024	2	1	2	3	2	2	2	2	2	1	0	0	0	1	0
75	3	1	2	2	2	3	58	156	2	11	5	1	1	1	3	1	1	1	1	1	3	1	4	1	1	1	1	1	2	1	720.3	2	3	23.833	1	1	1	3	2	1	2	1	3	1	1	1	0	0	0
76	3	1	2	6	2	3	60.2	167	1	11	3	1	1	1	3	1	1	1	1	1	1	1	3	1	1	1	2	1	2	1	213.9	2	3	21.5856	1	1	1	3	2	2	2	2	3	1	0	1	0	0	0
77	3	2	2	6	1	2	59	160	1	11	4	2	1	3	3	1	1	3	3	1	3	1	3	1	1	1	1	2	2	1	137.6	3	3	23.0469	1	2	1	3	2	2	2	1	4	1	0	1	0	0	0
78	3	1	2	6	2	3	73	173	4	5	4	1	1	1	3	1	1	3	1	2	7	4	6	6	6	6	#NULL!	3	3	2	#NULL!	3	1	24.3911	1	1	2	#NULL!	#NULL!	2	#NULL!	#NULL!	3	0	0	0	0	0	1
79	3	1	2	6	2	4	61	172	5	11	3	1	1	1	3	1	1	2	1	1	3	1	2	1	1	1	1	2	2	1	90.13	2	2	20.6193	1	1	2	2	2	2	1	1	2	1	0	0	0	1	0
80	3	1	2	6	2	4	107	161	2	1	5	1	1	1	3	1	1	3	1	1	1	1	1	7	3	3	4	2	2	1	385.1	3	3	41.2793	2	1	1	3	2	2	1	2	3	1	1	1	0	0	0
81	5	1	2	6	2	4	72	170	1	8	5	1	1	1	3	1	1	1	1	1	3	2	2	1	2	2	3	2	1	1	176	2	3	24.9135	1	1	1	3	2	2	1	2	3	1	1	1	1	0	1
82	3	1	2	6	2	4	67.1	158	2	1	5	1	1	1	3	1	1	3	1	2	7	4	6	6	6	6	#NULL!	3	3	2	#NULL!	3	1	26.8787	2	1	1	#NULL!	#NULL!	2	#NULL!	#NULL!	3	0	1	1	0	0	0
83	3	1	2	1	2	4	80	160	8	11	4	2	1	1	3	1	1	1	1	1	1	1	2	7	3	1	1	1	1	1	55.21	4	2	31.25	2	2	2	2	2	1	1	1	4	1	0	0	0	0	0
84	3	1	2	6	1	3	84	162	8	1	4	1	1	1	1	1	1	3	1	1	1	1	2	1	1	1	2	2	2	1	17.33	2	2	32.0073	2	1	2	2	2	2	1	2	2	1	0	0	0	1	0
85	3	1	2	6	1	3	88	166	2	4	3	1	1	1	2	1	1	1	1	2	7	4	6	6	6	6	#NULL!	3	3	2	#NULL!	2	#NULL!	31.935	2	1	1	#NULL!	#NULL!	2	#NULL!	#NULL!	2	0	0	1	0	1	1
86	3	1	2	6	2	3	61	172.3	4	5	5	1	1	1	3	1	1	1	1	1	2	1	3	7	1	1	2	1	2	1	197.1	3	3	20.5475	1	2	2	3	2	2	2	2	4	1	1	0	0	0	1
87	3	1	2	1	2	3	75.5	159	2	1	3	1	1	1	3	1	1	1	1	2	7	4	6	6	6	6	#NULL!	3	3	2	#NULL!	3	#NULL!	29.8643	2	2	1	#NULL!	#NULL!	1	#NULL!	#NULL!	4	0	0	1	0	0	0
88	3	2	2	6	2	3	95	169	2	1	2	2	1	1	3	1	1	3	1	2	7	4	6	6	6	6	#NULL!	3	3	2	#NULL!	2	1	33.2621	2	1	1	#NULL!	#NULL!	2	#NULL!	#NULL!	2	0	0	1	0	1	0
89	3	1	2	6	2	3	89.6	154	2	1	1	1	1	1	3	1	1	2	2	1	1	1	1	1	1	1	1	2	2	1	22.8	2	2	37.7804	2	1	1	2	2	2	1	1	2	1	0	1	0	1	0
90	3	1	2	6	1	3	73.9	158	2	1	1	1	1	1	3	1	1	2	2	1	5	1	3	2	1	1	2	2	2	1	164.6	2	3	29.6026	2	1	1	3	2	2	2	2	2	1	0	1	0	1	0
91	3	1	2	6	1	3	55.5	156	2	1	1	1	1	1	3	1	1	1	1	1	1	1	3	1	3	1	1	2	2	1	2	1	#NULL!	22.8057	1	1	1	1	1	2	2	1	2	1	0	1	0	1	0
92	3	1	2	6	2	3	86.4	159	1	4	5	1	1	1	3	1	1	2	3	1	1	1	3	7	1	1	3	2	2	1	70.84	2	2	34.1759	2	1	1	2	2	2	2	2	2	1	1	1	0	1	1
93	3	1	2	2	2	3	87.5	156	2	1	5	1	1	1	3	1	1	1	1	1	3	1	3	7	2	2	2	2	2	1	582	5	3	35.955	2	2	1	3	2	1	2	2	5	1	1	1	0	0	0
94	3	1	2	1	2	4	81	158	1	1	4	1	1	1	3	1	1	1	1	2	7	4	6	6	6	6	#NULL!	3	3	2	#NULL!	3	#NULL!	32.4467	2	1	1	#NULL!	#NULL!	1	#NULL!	#NULL!	3	0	0	1	0	0	0
95	3	1	2	6	2	3	65.3	162	2	11	2	1	1	1	3	1	1	1	1	2	7	4	6	6	6	6	#NULL!	3	3	2	#NULL!	3	#NULL!	24.8819	1	1	1	#NULL!	#NULL!	2	#NULL!	#NULL!	3	0	0	1	0	0	0
96	3	1	2	6	4	3	86.5	162	1	4	5	1	1	1	3	1	1	1	1	1	3	1	1	3	2	1	2	2	2	1	90	3	2	32.9599	2	1	1	2	2	2	1	2	3	1	1	1	0	0	1
97	3	1	2	6	1	3	40.5	150	2	1	1	2	1	1	3	1	1	1	1	2	7	4	6	6	6	6	#NULL!	3	3	2	#NULL!	2	#NULL!	18	1	1	1	#NULL!	#NULL!	2	#NULL!	#NULL!	2	0	0	1	0	1	0
98	3	1	2	6	3	3	86	169	1	4	5	1	1	1	3	1	1	1	1	1	3	1	3	1	1	1	2	2	2	1	197	4	3	30.111	2	2	1	3	2	2	2	2	4	1	1	1	0	0	1
99	3	1	2	6	1	3	135.5	164	2	4	2	1	1	1	3	1	1	1	1	1	1	1	3	7	3	3	1	2	2	1	81	2	2	50.3792	2	1	1	2	2	2	2	1	2	1	0	1	0	1	1
100	3	1	2	6	2	3	65.1	164.9	2	4	1	1	1	1	3	1	1	1	1	1	1	1	3	7	1	2	1	1	2	1	114	2	3	23.9409	1	1	1	3	2	2	2	1	2	1	0	1	0	1	1
101	3	1	2	6	2	2	69	152.3	1	1	5	1	1	1	3	1	1	1	1	1	1	1	3	7	2	2	2	1	2	1	67.48	5	2	29.7474	2	2	1	2	2	2	2	2	5	1	1	1	0	0	0
102	3	1	2	1	3	3	91.6	169.5	1	1	5	1	1	1	3	1	2	1	1	2	7	4	6	6	6	6	#NULL!	3	3	2	#NULL!	3	#NULL!	31.8828	2	2	1	#NULL!	#NULL!	1	#NULL!	#NULL!	4	0	1	1	0	0	0
103	3	1	2	6	1	3	58	173	4	5	2	2	2	4	5	4	4	4	4	1	3	1	3	7	1	1	1	2	2	1	202.5	2	3	19.3792	1	1	2	3	2	2	2	1	3	1	0	0	0	0	1
104	3	1	2	6	2	3	97	166	2	4	3	2	1	1	3	1	1	1	1	2	7	4	6	6	6	6	#NULL!	3	3	2	#NULL!	2	#NULL!	35.201	2	1	1	#NULL!	#NULL!	2	#NULL!	#NULL!	2	0	0	1	0	1	1
105	4	1	2	6	1	3	103	163	2	4	3	1	1	1	3	1	1	1	1	2	7	4	6	6	6	6	#NULL!	3	3	2	#NULL!	2	#NULL!	38.767	2	1	1	#NULL!	#NULL!	2	#NULL!	#NULL!	2	0	0	1	1	1	1
106	4	1	2	1	2	2	57.7	147	5	6	4	2	1	2	3	1	2	3	1	2	7	4	6	6	6	6	#NULL!	3	3	2	#NULL!	2	#NULL!	26.7018	2	1	2	#NULL!	#NULL!	1	#NULL!	#NULL!	3	0	0	0	1	0	0
107	4	1	2	6	2	3	90.7	153	4	5	3	2	1	1	3	1	1	2	1	1	3	1	3	3	2	2	1	2	2	1	403.2	2	3	38.7458	2	1	2	3	2	2	2	1	2	1	0	0	1	1	1
108	4	1	2	6	2	3	65.8	162	1	1	4	1	1	1	3	3	1	1	1	1	1	1	3	1	1	1	2	2	2	1	45.77	2	2	25.0724	1	1	1	2	2	2	2	2	2	1	0	1	1	1	0
109	4	1	2	6	1	3	67.8	185.2	4	5	1	2	1	3	3	3	3	3	3	2	7	4	6	6	6	6	#NULL!	3	3	2	#NULL!	2	#NULL!	19.7673	1	1	2	#NULL!	#NULL!	2	#NULL!	#NULL!	2	0	0	0	1	1	1
110	4	2	2	1	2	3	100	158	1	1	5	1	1	1	3	1	1	1	1	2	7	4	6	6	6	6	#NULL!	3	3	2	#NULL!	3	#NULL!	40.0577	2	1	1	#NULL!	#NULL!	1	#NULL!	#NULL!	3	0	1	1	1	0	0
111	4	1	2	6	2	2	64.1	178	5	11	3	1	1	1	4	1	1	1	3	2	7	4	6	6	6	6	#NULL!	3	3	2	#NULL!	3	#NULL!	20.231	1	1	2	#NULL!	#NULL!	2	#NULL!	#NULL!	3	0	0	0	1	0	0
112	4	1	2	6	2	3	50	154	2	1	3	1	1	1	3	1	1	1	1	2	7	4	6	6	6	6	#NULL!	3	3	2	#NULL!	2	#NULL!	21.0828	1	1	1	#NULL!	#NULL!	2	#NULL!	#NULL!	2	0	0	1	1	1	0
113	4	1	2	6	1	3	72	169	4	5	3	1	1	1	3	1	1	1	1	1	3	1	3	1	1	1	1	2	2	1	66.7	2	2	25.2092	1	1	2	2	2	2	2	1	2	1	0	0	1	1	1
114	4	1	2	2	2	3	73	160	2	4	5	2	2	4	5	4	4	4	4	2	7	4	6	6	6	6	#NULL!	3	3	2	#NULL!	3	#NULL!	28.5156	2	1	1	#NULL!	#NULL!	1	#NULL!	#NULL!	3	0	1	1	1	0	1
115	4	1	2	6	2	3	73	168	2	4	3	1	1	1	3	1	1	1	1	1	3	1	3	4	1	1	1	2	2	2	7.9	2	1	25.8645	1	1	1	1	1	2	2	1	2	1	0	1	1	1	1
116	4	1	2	6	2	3	69.6	160	4	5	4	1	1	1	3	1	1	2	2	1	3	1	3	1	1	1	2	2	2	1	571.9	2	3	27.1875	2	1	2	3	2	2	2	2	3	1	0	0	1	0	1
117	4	1	2	1	2	2	86	167	2	1	3	2	1	1	3	2	1	1	2	1	3	2	3	1	2	2	2	2	2	1	85.27	2	2	30.8365	2	1	1	2	2	1	2	2	2	1	0	1	1	1	0
118	4	1	2	6	2	3	84.5	175	8	1	3	2	1	1	2	1	1	1	1	2	7	4	6	6	6	6	#NULL!	3	3	2	#NULL!	3	#NULL!	27.5918	2	1	2	#NULL!	#NULL!	2	#NULL!	#NULL!	3	0	0	0	1	0	0
119	4	1	2	6	2	3	98	178	1	2	3	1	1	1	3	3	1	1	1	1	2	1	3	2	1	1	2	2	2	1	356.1	2	3	30.9304	2	1	1	3	2	2	2	2	3	1	0	1	1	0	1
120	4	1	2	6	1	2	86.7	163	5	11	2	1	1	1	3	1	1	1	1	2	7	4	6	6	6	6	#NULL!	3	3	2	#NULL!	3	#NULL!	32.632	2	1	2	#NULL!	#NULL!	2	#NULL!	#NULL!	3	0	0	0	1	0	0
121	4	1	2	6	1	1	63	154	5	11	4	1	1	2	3	3	1	1	1	2	7	4	6	6	6	6	#NULL!	3	3	2	#NULL!	2	#NULL!	26.5643	2	1	2	#NULL!	#NULL!	2	#NULL!	#NULL!	3	0	0	0	1	0	0
122	4	1	2	6	2	3	68.8	150	5	11	4	1	1	1	3	3	1	3	1	1	3	1	3	1	2	2	2	1	2	1	88.88	2	2	30.5778	2	1	2	2	2	2	2	2	2	1	0	0	1	1	0
123	4	1	2	6	1	4	69	145	1	1	3	1	1	1	3	1	1	3	3	1	1	1	3	2	3	3	1	2	2	1	233	2	3	32.8181	2	1	1	3	2	2	2	1	2	1	0	1	1	1	0
124	4	1	2	6	2	3	94.6	165	1	1	3	2	1	1	3	1	1	2	3	1	1	1	3	5	3	3	3	2	2	1	139.5	2	3	34.7475	2	1	1	3	2	2	2	2	3	1	0	1	1	0	0
125	4	1	2	1	2	4	80	164	1	1	5	1	1	1	3	1	1	2	1	2	7	4	6	6	6	6	#NULL!	3	3	2	#NULL!	4	#NULL!	29.7442	2	2	1	#NULL!	#NULL!	1	#NULL!	#NULL!	5	0	1	1	1	0	0
126	4	1	2	6	2	3	64	156	1	4	5	1	1	1	3	3	1	1	1	1	3	1	3	1	2	2	2	1	2	1	61.17	4	2	26.2985	2	2	1	2	2	2	2	2	5	1	1	1	1	0	1
127	4	1	2	6	1	3	73	148	2	1	1	2	1	1	3	1	1	1	1	1	3	2	2	2	2	2	1	1	2	1	125.5	2	3	33.3272	2	1	1	3	2	2	1	1	2	1	0	1	1	1	0
128	4	1	2	6	2	3	76	160	1	1	5	2	1	1	3	1	1	2	1	1	3	1	3	4	1	1	2	2	2	1	36.03	2	2	29.6875	2	1	1	2	2	2	2	2	3	1	1	1	1	0	0
129	4	1	2	6	2	3	71.1	159	4	5	2	1	1	1	3	1	1	1	1	1	3	1	3	2	1	1	1	2	1	1	75.71	2	2	28.1239	2	1	2	2	2	2	2	1	3	1	0	0	1	0	1
130	4	2	2	6	2	3	46.4	159	1	1	5	1	1	1	3	2	1	1	1	1	2	1	2	7	2	1	2	2	2	2	8	2	#NULL!	18.3537	1	1	1	1	1	2	1	2	2	1	1	1	1	1	0
131	4	1	2	6	2	3	71.3	155	1	1	3	1	1	1	4	1	1	2	1	2	7	4	6	6	6	6	#NULL!	3	3	2	#NULL!	2	#NULL!	29.6774	2	1	1	#NULL!	#NULL!	2	#NULL!	#NULL!	2	0	0	1	1	1	0
132	4	1	2	6	1	3	97	155	4	5	3	2	1	1	3	3	1	1	1	1	1	1	3	1	3	1	2	2	2	1	244.4	2	3	40.3746	2	1	2	3	2	2	2	2	2	1	0	0	1	1	1
133	4	1	2	6	1	4	90	165	1	11	4	1	1	1	3	1	1	1	1	2	7	4	6	6	6	6	#NULL!	3	3	2	#NULL!	3	#NULL!	33.0579	2	1	1	#NULL!	#NULL!	2	#NULL!	#NULL!	3	0	0	1	1	0	0
134	4	1	2	1	2	3	67.3	161	2	4	4	1	1	1	3	1	1	1	1	2	7	4	6	6	6	6	#NULL!	3	3	2	#NULL!	2	#NULL!	25.9635	1	1	1	#NULL!	#NULL!	1	#NULL!	#NULL!	3	0	0	1	1	0	1
135	4	1	2	6	1	2	64.7	162	1	1	4	1	1	1	3	1	1	1	2	2	7	4	6	6	6	6	#NULL!	3	3	2	#NULL!	3	#NULL!	24.6533	1	1	1	#NULL!	#NULL!	2	#NULL!	#NULL!	3	0	0	1	1	0	0
136	4	1	2	6	1	2	70	158	4	5	4	1	1	1	3	3	1	1	1	1	2	1	2	1	2	2	2	2	2	1	42.97	3	2	28.0404	2	1	2	2	2	2	1	2	3	1	0	0	1	0	1
137	4	1	2	1	2	2	93	163	2	10	5	1	1	1	3	1	1	3	2	1	3	1	3	7	1	1	2	2	2	1	15.31	5	2	35.0032	2	2	1	2	2	1	2	2	5	1	1	1	1	0	1
138	4	1	2	6	1	3	67.3	161	2	4	4	1	1	1	3	1	1	1	1	1	3	1	3	7	1	1	2	2	2	1	32.68	2	2	25.9635	1	1	1	2	2	2	2	2	3	1	0	1	1	0	1
139	4	1	2	6	1	2	78	158	4	5	4	2	1	1	3	1	1	1	1	1	3	1	3	1	1	1	2	2	1	1	852.5	2	3	31.245	2	1	2	3	2	2	2	2	2	1	0	0	1	1	1
140	4	1	2	6	1	3	84	165	2	1	4	1	1	1	3	1	1	2	2	1	1	1	3	1	3	1	3	2	2	1	165.4	2	3	30.854	2	1	1	3	2	2	2	2	2	1	0	1	1	1	0
141	3	1	2	6	2	3	47.4	152	2	11	4	2	1	1	3	1	1	1	1	2	7	4	6	6	6	6	#NULL!	3	3	2	#NULL!	2	#NULL!	20.5159	1	1	1	#NULL!	#NULL!	2	#NULL!	#NULL!	2	0	0	1	0	1	0
142	4	2	2	6	1	3	93.3	162.5	4	5	4	2	1	1	3	1	1	1	1	2	7	4	6	6	6	6	#NULL!	3	3	2	#NULL!	2	#NULL!	35.3325	2	1	2	#NULL!	#NULL!	2	#NULL!	#NULL!	2	0	0	0	1	1	1
143	4	1	2	6	2	3	77.8	156	2	10	3	2	1	1	1	1	1	1	1	1	3	1	1	1	1	1	1	1	2	1	121	2	3	31.9691	2	1	1	3	2	2	1	1	3	1	0	1	1	0	1
144	4	1	2	6	1	3	81	151	5	6	1	2	2	4	5	4	4	4	4	2	7	4	6	6	6	6	#NULL!	3	3	2	#NULL!	3	#NULL!	35.5248	2	1	2	#NULL!	#NULL!	2	#NULL!	#NULL!	3	0	0	0	1	0	0
145	4	1	2	6	2	3	72.1	155	2	4	5	1	2	4	5	4	4	4	4	1	1	1	3	1	1	1	1	2	2	1	504.5	2	3	30.0104	2	1	1	3	2	2	2	1	3	1	1	1	1	0	1
146	4	1	2	6	1	3	54	153	2	1	1	2	1	1	3	1	1	1	1	2	7	4	6	6	6	6	#NULL!	3	3	2	#NULL!	2	#NULL!	23.0681	1	1	1	#NULL!	#NULL!	2	#NULL!	#NULL!	2	0	0	1	1	1	0
147	4	1	2	6	2	3	60	162	2	1	3	2	1	1	4	1	1	2	1	1	1	1	3	4	3	1	4	1	2	1	333.5	3	3	22.8624	1	1	1	3	2	2	2	2	3	1	0	1	1	0	0
148	4	1	2	6	1	3	64	165	1	1	4	1	1	3	4	1	1	2	1	1	3	1	3	5	5	1	2	1	2	1	1964	2	3	23.5078	1	1	1	3	2	2	2	2	2	1	0	1	1	1	0
149	4	2	2	6	1	2	54	148	2	11	4	2	1	2	3	1	1	1	1	1	2	1	3	5	3	1	1	1	2	2	5	2	#NULL!	24.653	1	1	1	1	1	2	2	1	2	1	0	1	1	1	0
150	4	1	2	6	1	3	53.4	148	8	4	1	2	1	1	3	1	1	1	1	1	1	2	3	1	3	1	1	1	2	1	82.05	3	2	24.3791	1	1	2	2	2	2	2	1	3	1	0	0	1	0	1
151	4	2	2	6	2	3	68	160	2	9	3	1	1	1	2	1	1	1	1	1	3	1	2	1	1	1	2	1	1	2	8.285	2	1	26.5625	2	1	1	1	1	2	1	2	3	1	0	1	1	0	1
152	4	2	2	6	1	3	58	170	8	1	1	2	1	1	3	1	1	1	1	1	1	1	3	1	3	1	2	1	2	1	74.81	2	2	20.0692	1	1	2	2	2	2	2	2	2	1	0	0	1	1	0
153	4	1	2	6	2	3	78	167	2	10	5	2	1	1	3	2	1	1	1	2	7	4	6	6	6	6	#NULL!	3	3	2	#NULL!	2	1	27.968	2	1	1	#NULL!	#NULL!	2	#NULL!	#NULL!	3	0	1	1	1	0	1
154	4	1	2	1	1	3	72	154	2	1	3	1	1	1	3	1	1	1	1	2	7	4	6	6	6	6	#NULL!	3	3	2	#NULL!	2	#NULL!	30.3593	2	1	1	#NULL!	#NULL!	1	#NULL!	#NULL!	2	0	0	1	1	1	0
155	4	1	2	6	2	3	60	165	8	1	5	1	1	1	3	1	1	3	1	1	3	1	3	2	2	2	2	2	2	1	14.79	4	2	22.0386	1	2	2	2	2	2	2	2	4	1	1	0	1	0	0
156	4	1	2	6	2	3	90	160	1	10	4	2	1	2	3	1	1	1	1	2	7	4	6	6	6	6	#NULL!	3	3	2	#NULL!	4	#NULL!	35.1562	2	2	1	#NULL!	#NULL!	2	#NULL!	#NULL!	4	0	0	1	1	0	1
157	4	2	2	2	2	3	80	170	8	10	1	1	1	1	3	1	1	1	1	2	7	4	6	6	6	6	#NULL!	3	3	2	#NULL!	3	#NULL!	27.6817	2	2	2	#NULL!	#NULL!	1	#NULL!	#NULL!	4	0	0	0	1	0	1
158	4	1	2	6	1	3	90.2	156	2	1	3	1	1	1	3	1	1	2	1	1	3	1	3	2	1	1	1	2	2	1	41.9	1	2	37.0644	2	1	1	2	2	2	2	1	2	1	0	1	1	1	0
159	4	1	2	6	1	3	50.7	164	8	2	3	1	1	1	3	1	1	2	3	2	7	4	6	6	6	6	#NULL!	3	3	2	#NULL!	2	#NULL!	18.8504	1	1	2	#NULL!	#NULL!	2	#NULL!	#NULL!	2	0	0	0	1	1	1
160	4	1	2	6	2	3	69.3	161	2	1	5	1	1	1	3	1	1	2	1	2	7	4	6	6	6	6	#NULL!	3	3	2	#NULL!	2	#NULL!	26.7351	2	1	1	#NULL!	#NULL!	2	#NULL!	#NULL!	2	0	1	1	1	1	0
161	4	2	2	6	2	3	90	163	8	11	3	1	1	3	2	1	1	1	1	1	3	1	3	2	2	2	2	2	2	1	43.51	2	2	33.8741	2	1	2	2	2	2	2	2	2	1	0	0	1	1	0
162	4	1	2	6	2	3	69	170	2	1	1	1	2	4	5	4	4	4	4	1	1	1	3	7	5	5	1	1	1	1	41.09	2	2	23.8754	1	1	1	2	2	2	2	1	2	1	0	1	1	1	0
163	3	1	2	6	2	3	70	158	5	11	4	1	1	1	3	1	1	1	1	2	7	4	6	6	6	6	#NULL!	3	3	2	#NULL!	3	#NULL!	28.0404	2	1	2	#NULL!	#NULL!	2	#NULL!	#NULL!	3	0	0	0	0	0	0
164	4	1	2	6	1	3	68	172	2	11	1	1	1	1	3	1	1	1	1	1	1	1	2	5	2	1	1	2	2	1	249.4	2	3	22.9854	1	1	1	3	2	2	1	1	2	1	0	1	1	1	0
165	4	4	2	1	2	4	81.2	165.8	1	1	5	1	1	1	3	1	1	3	1	1	1	1	3	7	3	3	5	1	2	1	94.42	2	2	29.5384	2	1	1	2	2	1	2	2	2	1	1	1	1	1	0
166	4	1	2	1	3	3	94.5	158.5	2	10	5	1	1	1	4	1	1	3	1	1	3	1	3	1	2	2	2	2	2	2	3.7	4	1	37.6161	2	2	1	1	1	1	2	2	4	1	1	1	1	0	1
167	4	1	2	6	2	3	77.9	162	2	11	4	1	1	1	3	1	1	1	1	1	3	1	3	1	1	1	2	2	2	2	3.7	3	#NULL!	29.683	2	1	1	1	1	2	2	2	3	1	0	1	1	0	0
168	4	1	2	6	2	2	81	170	5	11	2	1	1	1	3	1	1	1	1	2	7	4	6	6	6	6	#NULL!	3	3	2	#NULL!	2	#NULL!	28.0277	2	1	2	#NULL!	#NULL!	2	#NULL!	#NULL!	2	0	0	0	1	1	0
169	4	1	2	7	2	3	87.4	157.3	2	4	5	1	1	1	3	1	1	1	2	2	7	4	6	6	6	6	#NULL!	3	3	2	#NULL!	4	#NULL!	35.3227	2	2	1	#NULL!	#NULL!	1	#NULL!	#NULL!	4	0	1	1	1	0	1
170	4	1	2	6	1	2	76	163	2	11	2	1	1	1	3	1	1	1	1	2	7	4	6	6	6	6	#NULL!	3	3	2	#NULL!	2	#NULL!	28.6048	2	1	1	#NULL!	#NULL!	2	#NULL!	#NULL!	2	0	0	1	1	1	0
171	4	1	2	6	2	1	76	170	5	11	2	1	1	3	3	1	1	3	1	2	7	4	6	6	6	6	#NULL!	3	3	2	#NULL!	3	1	26.2976	2	1	2	#NULL!	#NULL!	2	#NULL!	#NULL!	3	0	0	0	1	0	0
172	4	1	2	6	2	5	82	161	2	11	2	1	2	4	5	4	4	4	4	1	1	2	2	5	3	1	4	2	2	1	58.97	2	2	31.6346	2	1	1	2	2	2	1	2	3	1	0	1	1	0	0
173	4	1	2	6	1	5	90.7	166	5	11	2	1	2	4	5	4	4	4	4	2	7	4	6	6	6	6	#NULL!	3	3	2	#NULL!	3	#NULL!	32.9148	2	1	2	#NULL!	#NULL!	2	#NULL!	#NULL!	3	0	0	0	1	0	0
174	4	2	2	6	2	3	66.7	153	2	11	5	1	1	1	3	1	1	3	1	2	7	4	6	6	6	6	#NULL!	3	3	2	#NULL!	2	#NULL!	28.4933	2	1	1	#NULL!	#NULL!	2	#NULL!	#NULL!	3	0	1	1	1	0	0
175	4	1	2	6	2	2	74.4	155.5	5	11	5	1	1	1	3	1	1	1	1	1	2	1	3	1	1	1	2	2	2	1	25.86	2	2	30.7689	2	1	2	2	2	2	2	2	3	1	1	0	1	0	0
176	4	1	2	1	2	2	55	156	2	10	3	1	1	1	3	1	1	3	3	1	3	1	4	3	4	4	1	2	2	1	286.5	2	3	22.6003	1	1	1	3	2	1	2	1	2	1	0	1	1	1	1
177	4	1	2	7	2	5	58	154	5	11	1	2	1	2	3	1	1	3	1	2	7	4	6	6	6	6	#NULL!	3	3	2	#NULL!	2	1	24.4561	1	1	2	#NULL!	#NULL!	1	#NULL!	#NULL!	3	0	0	0	1	0	0
178	4	1	2	6	1	3	70.2	184.5	2	2	4	1	1	1	3	1	1	1	1	1	3	1	3	2	1	1	2	2	2	1	60.01	2	2	20.6226	1	1	1	2	2	2	2	2	2	1	0	1	1	1	1
179	4	1	2	6	1	3	83	155	1	4	4	1	1	1	3	1	1	1	1	1	3	1	3	1	1	1	2	2	1	1	322.6	2	3	34.5473	2	1	1	3	2	2	2	2	3	1	0	1	1	0	1
180	4	1	2	6	2	3	65.8	155	1	4	5	1	1	1	3	1	1	1	1	1	3	1	3	2	2	2	3	2	2	1	307.3	2	3	27.3881	2	1	1	3	2	2	2	2	2	1	1	1	1	1	1
181	4	1	2	6	2	3	53.9	158.3	2	4	1	1	1	1	3	1	1	3	1	2	7	4	6	6	6	6	#NULL!	3	3	2	#NULL!	2	#NULL!	21.5093	1	1	1	#NULL!	#NULL!	2	#NULL!	#NULL!	2	0	0	1	1	1	1
182	4	1	2	6	2	3	57	169	2	8	1	1	1	1	3	1	1	1	1	1	1	1	3	7	2	1	3	2	1	1	90.36	2	2	19.9573	1	1	1	2	2	2	2	2	3	1	0	1	1	0	1
183	4	1	2	6	2	2	63.7	158	2	3	4	1	2	4	5	4	4	4	4	2	7	4	6	6	6	6	#NULL!	3	3	2	#NULL!	2	#NULL!	25.5167	1	1	1	#NULL!	#NULL!	2	#NULL!	#NULL!	2	0	0	1	1	1	1
184	4	1	2	6	2	2	83.7	157.7	5	6	4	1	1	1	3	1	1	1	1	1	3	1	3	1	1	1	1	2	2	1	155.1	2	3	33.656	2	1	2	3	2	2	2	1	3	1	0	0	1	0	0
185	4	1	2	6	2	2	79	160	5	6	4	1	1	1	3	1	2	1	1	2	7	4	6	6	6	6	#NULL!	3	3	2	#NULL!	3	#NULL!	30.8594	2	1	2	#NULL!	#NULL!	2	#NULL!	#NULL!	3	0	0	0	1	0	0
186	5	1	2	6	2	3	56.9	157	2	11	4	1	1	1	4	1	1	1	3	1	3	1	3	7	1	1	1	2	2	1	57.68	2	2	23.0841	1	1	1	2	2	2	2	1	3	1	0	1	1	0	0
187	5	1	2	6	1	1	62	152	5	11	2	2	1	3	3	1	1	1	1	1	3	1	2	1	1	1	1	2	2	1	11.88	2	2	26.8352	2	1	2	2	2	2	1	1	3	1	0	0	1	0	0
188	5	1	2	6	2	3	84.8	168	1	4	5	1	1	1	3	1	1	1	1	2	7	4	6	6	6	6	#NULL!	3	3	2	#NULL!	2	#NULL!	30.0454	2	1	1	#NULL!	#NULL!	2	#NULL!	#NULL!	3	0	1	1	1	0	1
189	5	1	2	6	2	3	66	157	1	4	4	1	1	1	3	1	1	1	2	1	3	3	2	1	1	1	1	2	2	1	39.1	2	2	26.7759	2	1	1	2	2	2	1	1	2	1	0	1	1	1	1
190	5	1	2	2	2	3	69.3	161	5	11	4	1	1	3	3	3	1	3	1	2	7	4	6	6	6	6	#NULL!	3	3	2	#NULL!	3	#NULL!	26.7351	2	1	2	#NULL!	#NULL!	1	#NULL!	#NULL!	3	0	0	0	1	0	0
191	5	1	2	6	2	1	73	157	1	4	2	1	1	1	3	1	1	3	1	2	7	4	6	6	6	6	#NULL!	3	3	2	#NULL!	3	#NULL!	29.6158	2	1	1	#NULL!	#NULL!	2	#NULL!	#NULL!	3	0	0	1	1	0	1
192	5	1	2	6	2	3	63	159	2	2	5	1	1	1	3	1	1	3	1	1	3	3	2	1	1	1	1	2	2	1	33.24	1	2	24.9199	1	1	1	2	2	2	1	1	2	1	1	1	1	1	1
193	5	1	2	6	2	3	63.1	161	2	9	2	1	1	1	3	1	1	1	1	2	7	4	6	6	6	6	#NULL!	3	3	2	#NULL!	1	#NULL!	24.3432	1	1	1	#NULL!	#NULL!	2	#NULL!	#NULL!	2	0	0	1	1	1	1
194	5	1	2	6	2	4	79	173	1	8	4	1	1	1	3	1	1	1	1	2	7	4	6	6	6	6	#NULL!	3	3	2	#NULL!	4	#NULL!	26.3958	2	2	1	#NULL!	#NULL!	2	#NULL!	#NULL!	4	0	0	1	1	0	1
195	5	1	2	2	2	1	92.8	164.2	5	11	1	1	1	1	3	1	1	1	1	2	7	4	6	6	6	6	#NULL!	3	3	2	#NULL!	2	#NULL!	34.4193	2	1	2	#NULL!	#NULL!	1	#NULL!	#NULL!	2	0	0	0	1	1	0
196	5	1	2	6	4	2	92.3	148	5	11	5	1	1	1	4	1	1	1	1	1	2	1	3	6	1	1	1	2	2	1	60.78	3	2	42.1384	2	2	2	2	2	2	2	1	4	1	1	0	1	0	0
197	5	1	2	6	2	2	63	160	5	11	5	1	1	1	3	1	1	1	1	2	7	4	6	6	6	6	#NULL!	3	3	2	#NULL!	3	1	24.6094	1	1	2	#NULL!	#NULL!	2	#NULL!	#NULL!	3	0	1	0	1	0	0
198	5	1	2	6	1	3	72	160	2	11	2	1	1	1	3	1	1	3	1	1	3	1	2	1	1	1	1	2	2	1	157.8	3	3	28.125	2	2	1	3	2	2	1	1	4	1	0	1	1	0	0
199	5	1	2	6	2	4	77.7	155	8	8	4	1	1	1	4	1	1	1	3	1	6	1	1	7	1	1	2	2	2	2	3.9	3	#NULL!	32.3413	2	1	2	1	1	2	1	2	3	1	0	0	1	0	1
200	5	1	2	6	2	3	73.1	153	2	8	1	2	1	1	4	1	1	1	3	1	2	1	3	5	1	1	2	2	2	1	39.1	3	2	31.2273	2	1	1	2	2	2	2	2	3	1	0	1	1	0	1
201	5	1	2	6	2	3	65.8	161	8	4	4	1	1	1	3	1	1	3	1	1	1	1	3	1	5	1	2	2	2	1	360.9	2	3	25.3848	1	1	2	3	2	2	2	2	2	1	0	0	1	1	1
202	5	1	2	6	1	5	65	170	2	11	2	1	2	4	5	4	4	4	4	1	3	1	3	5	1	1	2	2	2	1	13.93	3	2	22.4913	1	2	1	2	2	2	2	2	4	1	0	1	1	0	0
203	5	1	2	6	1	3	55.1	146	5	11	4	1	1	1	3	1	1	3	1	2	7	4	6	6	6	6	#NULL!	3	3	2	#NULL!	2	#NULL!	25.8491	1	1	2	#NULL!	#NULL!	2	#NULL!	#NULL!	2	0	0	0	1	1	0
204	5	1	2	6	2	3	102.8	165.1	1	11	1	1	1	1	3	1	1	1	1	1	1	1	3	5	3	1	2	2	2	1	30.34	3	2	37.7137	2	1	1	2	2	2	2	2	3	1	0	1	1	0	0
205	5	1	2	6	2	3	61.4	159.5	2	11	3	1	1	1	3	1	1	1	1	1	1	1	2	7	3	1	2	2	2	1	18.88	2	2	24.135	1	1	1	2	2	2	1	2	3	1	0	1	1	0	0
206	5	1	2	6	2	4	60	157	3	8	3	1	1	1	3	1	1	3	1	1	1	1	1	7	3	1	2	2	2	1	83.5	3	2	24.3418	1	1	2	2	2	2	1	2	3	1	0	0	1	0	1
207	5	1	2	6	2	3	79.4	163	2	8	3	1	1	1	3	1	1	3	1	1	1	1	3	1	3	1	2	2	2	1	103.3	2	3	29.8845	2	1	1	3	2	2	2	2	3	1	0	1	1	0	1
208	5	1	2	6	1	3	71	163	4	5	4	1	1	1	3	1	1	1	1	1	2	1	3	1	1	2	2	1	2	1	105.7	2	3	26.7229	2	1	2	3	2	2	2	2	2	1	0	0	1	1	1
209	5	1	2	6	1	3	63.2	166	4	5	3	1	1	1	3	1	1	1	1	2	7	4	6	6	6	6	#NULL!	3	3	2	#NULL!	2	1	22.9351	1	1	2	#NULL!	#NULL!	2	#NULL!	#NULL!	2	0	0	0	1	1	1
210	5	1	2	6	1	3	67.9	164	3	8	3	1	1	1	3	1	1	1	1	1	1	1	3	5	3	1	2	2	2	1	68.04	2	2	25.2454	1	1	2	2	2	2	2	2	2	1	0	0	1	1	1
211	5	2	2	6	1	3	66.2	155.5	4	5	3	1	1	1	3	1	1	3	1	1	1	2	3	5	3	1	2	2	2	1	121.4	2	3	27.3777	2	1	2	3	2	2	2	2	2	1	0	0	1	1	1
212	5	1	2	6	2	3	99.2	179	4	5	4	1	1	1	3	1	1	1	1	1	3	1	3	7	2	2	1	2	2	1	97.68	2	2	30.9603	2	1	2	2	2	2	2	1	3	1	0	0	1	0	1
213	5	1	2	2	2	3	63.8	159	4	5	1	1	1	3	3	1	1	3	1	1	1	1	3	3	3	1	2	2	2	1	496.4	3	3	25.2363	1	2	2	3	2	1	2	2	4	1	0	0	1	0	1
214	5	1	2	6	1	3	71	168	2	10	2	1	1	1	3	1	1	2	1	1	3	1	3	1	1	1	1	2	2	1	145.5	1	3	25.1559	1	1	1	3	2	2	2	1	2	1	0	1	1	1	1
215	5	1	2	6	1	3	45	164	1	11	3	1	1	1	4	3	1	3	1	1	1	1	3	7	3	3	2	2	2	1	74.7	2	2	16.7311	1	1	1	2	2	2	2	2	2	1	0	1	1	1	0
216	5	1	2	6	2	3	67.1	163	3	8	4	1	1	1	3	1	1	1	1	1	1	1	3	5	1	1	2	2	2	1	63.91	2	2	25.255	1	1	2	2	2	2	2	2	2	1	0	0	1	1	1
217	5	1	2	6	2	3	76.2	157.8	4	5	3	1	1	1	3	1	1	2	1	1	1	1	3	5	3	1	2	2	2	1	153	2	3	30.6014	2	1	2	3	2	2	2	2	3	1	0	0	1	0	1
218	5	1	2	6	1	3	67.7	161	4	5	3	1	1	2	3	1	1	1	3	2	7	4	6	6	6	6	#NULL!	3	3	2	#NULL!	2	#NULL!	26.1178	2	1	2	#NULL!	#NULL!	2	#NULL!	#NULL!	3	0	0	0	1	0	1
219	5	1	2	6	1	3	45.9	168	3	8	3	1	1	1	3	1	1	3	1	1	1	1	3	1	5	5	3	2	2	1	61.13	2	2	16.2628	1	1	2	2	2	2	2	2	2	1	0	0	1	1	1
220	5	1	2	6	1	3	79	174	4	5	4	2	1	3	3	3	1	3	3	2	7	4	6	6	6	6	#NULL!	3	3	2	#NULL!	2	#NULL!	26.0933	2	1	2	#NULL!	#NULL!	2	#NULL!	#NULL!	3	0	0	0	1	0	1
221	5	1	2	6	1	3	68.3	153	2	8	3	1	1	1	3	1	1	1	1	1	2	2	3	2	3	1	2	2	2	1	25.28	2	2	29.1768	2	1	1	2	2	2	2	2	2	1	0	1	1	1	1
222	5	1	2	5	1	3	90.6	164	8	8	1	1	1	3	3	1	1	1	1	1	1	1	3	5	1	1	2	2	2	1	568.3	2	3	33.6853	2	1	2	3	2	1	2	2	3	1	0	0	1	0	1
223	5	1	2	6	1	3	66.6	157	4	5	2	1	1	1	3	1	1	2	1	1	1	1	3	7	1	1	2	2	2	1	329.7	2	3	27.0194	2	1	2	3	2	2	2	2	2	1	0	0	1	1	1
224	5	1	2	6	1	3	65.3	159	8	8	1	1	1	1	3	1	1	2	1	2	7	4	6	6	6	6	#NULL!	3	3	2	#NULL!	2	#NULL!	25.8297	1	1	2	#NULL!	#NULL!	2	#NULL!	#NULL!	2	0	0	0	1	1	1
225	5	1	2	6	2	3	70.7	170	3	8	5	1	1	1	3	1	1	1	1	2	7	4	6	6	6	6	#NULL!	3	3	2	#NULL!	2	#NULL!	24.4637	1	1	2	#NULL!	#NULL!	2	#NULL!	#NULL!	2	0	1	0	1	1	1
226	5	1	2	6	2	3	79.1	176	4	5	4	1	1	1	3	1	1	3	1	1	3	1	3	5	5	1	1	2	2	1	45.23	3	2	25.5359	1	1	2	2	2	2	2	1	3	1	0	0	1	0	1
227	5	1	2	6	1	3	39.9	155	8	8	3	1	1	1	3	1	1	1	1	1	1	1	3	1	1	1	2	2	2	1	218.9	2	3	16.6077	1	1	2	3	2	2	2	2	2	1	0	0	1	1	1
228	5	1	2	6	1	3	72.5	165	8	8	3	1	1	1	3	1	1	1	1	1	1	1	3	2	3	1	2	2	2	1	68.04	2	2	26.6299	2	1	2	2	2	2	2	2	2	1	0	0	1	1	1
229	5	1	2	6	1	3	86.7	171	2	8	4	1	1	1	3	1	1	1	1	2	7	4	6	6	6	6	#NULL!	3	3	2	#NULL!	2	#NULL!	29.6501	2	1	1	#NULL!	#NULL!	2	#NULL!	#NULL!	3	0	0	1	1	0	1
230	5	1	2	6	1	3	54.4	166	4	5	1	1	1	1	3	1	1	1	1	1	1	1	3	4	3	1	1	2	1	1	610	2	3	19.7416	1	1	2	3	2	2	2	1	2	1	0	0	1	1	1
231	5	1	2	6	2	3	97	162	2	8	4	1	1	1	3	1	1	1	1	1	1	1	3	1	3	1	2	1	2	1	586.6	2	3	36.9608	2	1	1	3	2	2	2	2	3	1	0	1	1	0	1
232	5	2	1	7	1	3	64	173	2	1	3	1	1	3	3	3	1	1	1	1	1	1	2	2	1	1	2	2	2	1	108.8	2	3	21.3839	1	1	1	3	2	1	1	2	2	1	0	1	1	1	0
233	5	2	2	6	1	3	66.7	179	8	1	3	1	1	1	3	1	1	3	1	2	7	4	6	6	6	6	#NULL!	3	3	2	#NULL!	2	#NULL!	20.8171	1	1	2	#NULL!	#NULL!	2	#NULL!	#NULL!	2	0	0	0	1	1	0
234	5	2	2	6	2	3	68	175	4	5	1	2	1	1	4	1	1	2	1	1	1	1	3	5	1	1	2	2	2	1	711.4	2	3	22.2041	1	1	2	3	2	2	2	2	3	1	0	0	1	0	1
235	5	1	2	6	1	4	91.9	183	4	5	1	1	1	1	4	1	1	2	1	1	2	1	3	1	1	1	1	2	2	1	90.59	2	2	27.4418	2	1	2	2	2	2	2	1	2	1	0	0	1	1	1
236	5	2	2	6	2	3	72	163	4	5	1	1	1	1	3	1	1	3	1	1	1	1	3	5	3	1	2	2	2	2	3.123	2	1	27.0993	2	1	2	1	1	2	2	2	3	1	0	0	1	0	1
237	5	1	2	6	1	3	88	162	1	8	3	2	1	1	4	1	1	1	1	1	1	1	3	7	1	1	2	2	2	1	43.69	2	2	33.5315	2	1	1	2	2	2	2	2	2	1	0	1	1	1	1
238	5	1	2	6	2	3	78.7	170	1	1	5	1	1	1	3	1	1	2	1	2	7	4	6	6	6	6	#NULL!	3	3	2	#NULL!	3	#NULL!	27.2318	2	1	1	#NULL!	#NULL!	2	#NULL!	#NULL!	3	0	1	1	1	0	0
239	5	1	2	6	1	3	78	185	4	5	2	1	1	1	3	1	1	3	3	2	7	4	6	6	6	6	#NULL!	3	3	2	#NULL!	2	#NULL!	22.7904	1	1	2	#NULL!	#NULL!	2	#NULL!	#NULL!	2	0	0	0	1	1	1
240	5	1	2	6	1	3	109	164	2	1	3	1	1	1	3	1	1	3	1	2	7	4	6	6	6	6	#NULL!	3	3	2	#NULL!	2	#NULL!	40.5265	2	1	1	#NULL!	#NULL!	2	#NULL!	#NULL!	2	0	0	1	1	1	0
241	5	1	2	6	1	3	77.6	179.5	2	8	2	1	1	1	3	1	1	2	1	2	7	4	6	6	6	6	#NULL!	3	3	2	#NULL!	2	1	24.0842	1	1	1	#NULL!	#NULL!	2	#NULL!	#NULL!	2	0	0	1	1	1	1
242	5	1	2	6	1	3	69.9	175	2	8	3	1	1	1	2	1	1	2	1	1	3	1	3	1	1	1	2	2	2	1	495.2	2	3	22.8245	1	1	1	3	2	2	2	2	2	1	0	1	1	1	1
243	5	1	2	6	2	3	75.3	176	3	8	4	1	1	1	3	1	1	3	1	1	3	1	3	5	2	2	1	2	2	1	735.2	2	3	24.3091	1	1	2	3	2	2	2	1	3	1	0	0	1	0	1
244	5	1	2	7	2	5	53.2	162	4	5	2	2	1	1	3	3	1	3	1	1	1	1	3	5	1	1	2	2	2	2	1	2	1	20.2713	1	1	2	1	1	1	2	2	2	1	0	0	1	1	1
245	5	1	2	6	2	3	74	168	3	8	3	1	1	1	3	1	1	2	1	1	3	1	3	1	1	1	2	2	2	1	49.87	3	2	26.2188	2	1	2	2	2	2	2	2	3	1	0	0	1	0	1
246	5	1	2	6	2	4	85	184	4	5	2	1	1	1	3	1	1	1	1	1	1	1	3	5	2	2	1	2	2	1	139.2	2	3	25.1063	1	1	2	3	2	2	2	1	3	1	0	0	1	0	1
247	5	1	2	6	1	3	72.4	168	2	8	1	1	1	1	3	1	1	2	1	1	2	1	3	1	1	1	5	2	2	1	129.7	2	3	25.6519	1	1	1	3	2	2	2	2	2	1	0	1	1	1	1
248	5	1	2	6	2	3	69.8	161	2	8	3	1	1	1	2	2	1	2	1	1	1	1	3	1	1	1	2	2	2	1	16.75	2	2	26.928	2	1	1	2	2	2	2	2	2	1	0	1	1	1	1
249	5	1	2	6	1	3	76.1	173.1	4	5	2	1	1	1	3	1	1	1	1	1	1	1	3	7	3	1	2	2	2	1	550.3	2	3	25.3975	1	1	2	3	2	2	2	2	2	1	0	0	1	1	1
250	5	1	2	6	2	3	72.6	171.2	3	8	2	1	1	1	3	1	1	1	1	1	1	1	3	5	2	2	2	1	2	1	23.57	2	2	24.7702	1	1	2	2	2	2	2	2	3	1	0	0	1	0	1
251	5	1	2	6	2	4	76.2	165	1	8	4	2	1	1	2	1	1	1	1	1	1	1	1	3	3	1	2	1	2	1	232.8	3	3	27.989	2	1	1	3	2	2	1	2	3	1	0	1	1	0	1
252	5	1	2	6	1	3	56.1	164	2	8	3	1	1	1	3	1	1	2	1	1	1	1	3	1	3	1	2	2	2	1	182.2	2	3	20.8581	1	1	1	3	2	2	2	2	2	1	0	1	1	1	1
253	5	1	2	6	2	4	76	167	2	11	5	1	1	1	3	1	1	1	1	1	3	1	3	1	1	1	2	2	2	1	805.1	4	3	27.2509	2	2	1	3	2	2	2	2	4	1	1	1	1	0	0
254	5	1	2	6	2	4	62.9	161	3	8	3	1	1	1	3	1	1	1	1	2	7	4	6	6	6	6	#NULL!	3	3	2	#NULL!	2	#NULL!	24.266	1	1	2	#NULL!	#NULL!	2	#NULL!	#NULL!	3	0	0	0	1	0	1
255	5	1	2	6	2	3	54.1	169	2	8	3	1	1	1	3	1	1	2	1	1	1	1	3	1	3	1	2	2	2	1	236.9	2	3	18.9419	1	1	1	3	2	2	2	2	2	1	0	1	1	1	1
256	5	1	2	6	1	3	57	175.2	8	8	2	1	1	1	3	1	1	1	1	1	1	1	3	1	3	1	2	2	2	1	52.97	2	2	18.5698	1	1	2	2	2	2	2	2	3	1	0	0	1	0	1
257	5	1	2	6	1	3	106.4	175.6	3	8	3	1	1	1	3	1	1	1	1	1	1	2	2	2	3	1	2	2	2	1	54.05	2	2	34.5058	2	1	2	2	2	2	1	2	2	1	0	0	1	1	1
258	5	1	2	6	2	3	77	171	2	11	5	1	1	1	1	1	1	1	1	2	7	4	6	6	6	6	#NULL!	3	3	2	#NULL!	3	1	26.3329	2	1	1	#NULL!	#NULL!	2	#NULL!	#NULL!	3	0	1	1	1	0	0
259	5	1	2	6	1	5	66.5	172	4	5	3	1	1	1	3	1	1	2	1	1	1	1	3	1	1	1	2	1	2	1	548.5	2	3	22.4784	1	1	2	3	2	2	2	2	3	1	0	0	1	0	1
260	5	1	2	6	2	3	68.4	171	3	8	4	1	1	1	4	1	1	2	1	1	3	1	3	1	2	2	2	2	2	1	346.7	2	3	23.3918	1	1	2	3	2	2	2	2	3	1	0	0	1	0	1
261	5	1	2	6	2	3	61.5	158	2	8	3	1	1	3	3	1	1	1	1	1	1	1	3	1	3	3	2	2	2	1	18.88	2	2	24.6355	1	1	1	2	2	2	2	2	2	1	0	1	1	1	1
262	5	4	2	6	2	4	66.4	161	2	8	3	1	1	1	3	1	1	1	1	1	1	1	3	7	3	1	2	2	2	1	292.8	3	3	25.6163	1	1	1	3	2	2	2	2	3	1	0	1	1	0	1
263	5	2	2	1	2	3	79.1	160	5	11	4	1	1	3	1	2	1	3	2	1	3	1	3	2	2	2	1	2	2	1	1052	5	3	30.8984	2	2	2	3	2	1	2	1	5	1	0	0	1	0	0
264	5	1	2	6	2	4	65	172	1	8	5	1	1	1	3	1	1	1	1	1	3	2	2	1	2	2	3	2	1	1	1464	3	3	21.9713	1	1	1	3	2	2	1	2	3	1	1	1	1	0	1
265	5	1	2	6	2	3	78.5	165.5	2	8	2	1	1	1	3	1	1	1	1	1	1	2	3	1	3	2	3	2	1	1	541.1	2	3	28.6598	2	1	1	3	2	2	2	2	2	1	0	1	1	1	1
266	5	1	2	6	1	3	89.6	170	2	8	3	1	1	1	3	1	1	3	1	1	1	3	3	7	3	1	2	2	2	1	70.85	3	2	31.0035	2	1	1	2	2	2	2	2	3	1	0	1	1	0	1
267	5	1	2	6	2	3	65	172	1	8	5	1	1	1	3	1	1	1	1	1	3	2	2	2	2	2	3	2	2	2	1	3	1	21.9713	1	1	1	1	1	2	1	2	3	1	1	1	1	0	1
268	5	1	2	6	2	3	65	173	1	8	5	1	1	1	3	1	1	1	1	1	3	3	2	1	2	2	3	2	1	1	44.84	3	2	21.7181	1	1	1	2	2	2	1	2	3	1	1	1	1	0	1
269	5	1	2	6	2	3	66.6	152	2	1	4	1	1	1	3	1	1	2	2	1	2	1	2	7	1	1	3	2	2	1	200.7	3	3	28.8262	2	1	1	3	2	2	1	2	3	1	0	1	1	0	0
270	5	1	2	6	1	4	60.7	161	2	4	5	2	1	1	3	1	1	1	1	1	2	1	2	2	2	2	2	2	2	1	107.2	4	3	23.4173	1	2	1	3	2	2	1	2	4	1	1	1	1	0	1
271	5	1	2	6	2	3	71	166	1	1	5	2	1	1	3	1	1	1	1	1	3	1	3	1	1	1	2	2	2	1	70.56	2	2	25.7657	1	1	1	2	2	2	2	2	3	1	1	1	1	0	0
272	5	1	2	6	2	4	84.2	166	2	11	5	1	1	1	3	1	1	3	1	1	3	1	3	1	2	1	3	2	2	1	19.34	4	2	30.556	2	2	1	2	2	2	2	2	4	1	1	1	1	0	0
273	5	1	2	6	2	4	71.4	173	1	1	5	1	1	1	2	1	1	2	1	1	3	1	3	1	1	1	1	1	1	1	57.29	4	2	23.8565	1	2	1	2	2	2	2	1	4	1	1	1	1	0	0
274	5	1	2	6	2	3	84.5	162	2	11	5	1	1	1	3	1	1	2	1	1	3	1	2	1	1	1	3	2	2	1	62.2	3	2	32.1978	2	1	1	2	2	2	1	2	3	1	1	1	1	0	0
275	5	1	2	6	2	4	71	157	2	4	5	1	1	1	3	1	1	1	1	1	3	1	3	1	2	2	2	2	2	1	15.49	3	2	28.8044	2	2	1	2	2	2	2	2	4	1	1	1	1	0	1
276	5	1	2	6	2	3	77	160	2	1	4	1	1	1	3	1	1	1	2	1	1	1	3	1	1	1	1	2	2	1	73.78	3	2	30.0781	2	1	1	2	2	2	2	1	3	1	0	1	1	0	0
277	5	1	2	6	2	3	73.2	160	2	1	3	1	1	1	3	1	1	3	1	2	7	4	6	6	6	6	#NULL!	3	3	2	#NULL!	3	#NULL!	28.5938	2	1	1	#NULL!	#NULL!	2	#NULL!	#NULL!	3	0	0	1	1	0	0
278	5	1	2	6	2	3	63	173	2	1	4	1	1	1	3	1	1	1	1	2	7	4	6	6	6	6	#NULL!	3	3	2	#NULL!	2	#NULL!	21.0498	1	1	1	#NULL!	#NULL!	2	#NULL!	#NULL!	3	0	0	1	1	0	0
279	5	1	2	6	1	4	85	167	2	4	3	1	1	1	3	1	1	2	1	1	1	1	3	1	1	1	1	2	1	1	114.3	3	3	30.478	2	1	1	3	2	2	2	1	3	1	0	1	1	0	1
280	5	1	2	1	2	3	92	168	2	11	5	1	1	1	3	1	1	3	1	1	3	1	3	1	2	1	3	2	2	1	61.04	3	2	32.5964	2	1	1	2	2	1	2	2	3	1	1	1	1	0	0
281	5	1	2	6	2	3	82.4	157	2	1	5	1	1	1	3	1	1	1	1	1	3	1	3	7	2	1	2	2	2	1	35.45	3	2	33.4293	2	2	1	2	2	2	2	2	4	1	1	1	1	0	0
282	5	1	2	6	2	3	72	163	2	1	5	1	1	1	3	1	1	3	1	1	3	1	3	1	1	1	2	2	2	1	44.11	3	2	27.0993	2	1	1	2	2	2	2	2	3	1	1	1	1	0	0
283	5	2	2	6	2	3	66	154	2	1	4	1	1	1	3	1	1	1	1	1	2	1	1	3	1	1	1	2	2	1	418.1	3	3	27.8293	2	1	1	3	2	2	1	1	3	1	0	1	1	0	0
284	5	1	2	6	2	3	63.4	155	2	1	3	1	1	1	3	1	1	2	1	2	7	4	6	6	6	6	#NULL!	3	3	2	#NULL!	2	1	26.3892	2	1	1	#NULL!	#NULL!	2	#NULL!	#NULL!	2	0	0	1	1	1	0
285	5	1	2	1	2	4	66.5	167	1	4	5	2	1	1	3	1	1	1	1	2	7	4	6	6	6	6	#NULL!	3	3	2	#NULL!	3	#NULL!	23.8445	1	2	1	#NULL!	#NULL!	1	#NULL!	#NULL!	4	0	1	1	1	0	1
286	5	1	2	6	2	3	95	162	1	1	5	1	1	1	2	1	1	2	1	2	7	4	6	6	6	6	#NULL!	3	3	2	#NULL!	3	1	36.1988	2	2	1	#NULL!	#NULL!	2	#NULL!	#NULL!	4	0	1	1	1	0	0
287	5	1	2	6	2	3	73	149	2	1	3	1	1	1	3	1	1	1	1	2	7	4	6	6	6	6	#NULL!	3	3	2	#NULL!	3	#NULL!	32.8814	2	2	1	#NULL!	#NULL!	2	#NULL!	#NULL!	4	0	0	1	1	0	0
288	5	1	2	6	2	3	76.2	161	2	1	3	1	1	1	3	1	1	2	1	1	1	1	3	1	1	1	2	1	2	1	70.43	2	2	29.397	2	1	1	2	2	2	2	2	2	1	0	1	1	1	0
289	5	1	2	6	1	3	55.7	154	1	1	4	1	1	1	3	1	1	2	1	1	3	1	3	7	1	1	1	2	2	1	82.81	3	2	23.4863	1	2	1	2	2	2	2	1	4	1	0	1	1	0	0
290	5	1	2	6	2	3	67.5	158	1	1	4	1	1	1	4	1	1	1	1	1	2	2	3	2	1	1	2	2	2	1	151.9	2	3	27.0389	2	1	1	3	2	2	2	2	3	1	0	1	1	0	0
291	5	1	2	6	1	3	52.3	164	2	1	1	2	1	1	3	1	1	1	1	2	7	4	6	6	6	6	#NULL!	3	3	2	#NULL!	1	#NULL!	19.4453	1	1	1	#NULL!	#NULL!	2	#NULL!	#NULL!	2	0	0	1	1	1	0
292	5	1	2	6	2	3	47.7	153	2	1	4	1	1	1	3	1	1	2	1	1	1	1	3	7	3	1	2	2	2	1	22.12	2	2	20.3768	1	1	1	2	2	2	2	2	3	1	0	1	1	0	0
293	5	1	2	6	2	3	75	160	2	4	3	1	1	1	3	1	1	3	1	2	7	4	6	6	6	6	#NULL!	3	3	2	#NULL!	4	#NULL!	29.2969	2	2	1	#NULL!	#NULL!	2	#NULL!	#NULL!	4	0	0	1	1	0	1
294	5	1	2	6	2	3	78	157	2	1	3	1	1	1	3	1	1	3	1	1	1	1	3	1	1	4	2	2	2	1	15.01	2	2	31.6443	2	1	1	2	2	2	2	2	3	1	0	1	1	0	0
295	5	1	2	6	1	3	72.3	166	2	1	3	1	1	1	3	1	1	1	1	2	7	4	6	6	6	6	#NULL!	3	3	2	#NULL!	2	#NULL!	26.2375	2	1	1	#NULL!	#NULL!	2	#NULL!	#NULL!	2	0	0	1	1	1	0
296	5	1	2	6	2	4	59.9	167	2	1	4	1	1	1	4	1	1	1	1	2	7	4	6	6	6	6	#NULL!	3	3	2	#NULL!	2	#NULL!	21.478	1	1	1	#NULL!	#NULL!	2	#NULL!	#NULL!	2	0	0	1	1	1	0
297	5	1	2	6	2	4	65	172	1	8	5	1	1	1	3	1	1	1	1	2	7	4	6	6	6	6	#NULL!	3	3	2	#NULL!	3	#NULL!	21.9713	1	1	1	#NULL!	#NULL!	2	#NULL!	#NULL!	3	0	1	1	1	0	1
298	5	1	2	6	2	3	71	151	2	1	4	1	1	1	4	2	1	3	1	1	1	1	3	1	3	1	2	2	2	1	894	1	3	31.139	2	1	1	3	2	2	2	2	2	1	0	1	1	1	0
299	5	1	2	6	2	1	52	167	5	11	5	1	1	1	3	1	1	1	1	2	7	4	6	6	6	6	#NULL!	3	3	2	#NULL!	4	1	18.6453	1	2	2	#NULL!	#NULL!	2	#NULL!	#NULL!	5	0	1	0	1	0	0
300	5	1	2	6	3	1	47	154	3	8	1	2	1	1	4	1	1	1	1	2	7	4	6	6	6	6	#NULL!	3	3	2	#NULL!	1	#NULL!	19.8178	1	1	2	#NULL!	#NULL!	2	#NULL!	#NULL!	2	0	0	0	1	1	1
301	5	1	2	6	2	3	75.4	157	3	8	4	2	1	1	3	1	1	1	1	1	2	1	1	1	1	1	1	2	2	1	46.69	2	2	30.5895	2	1	2	2	2	2	1	1	2	1	0	0	1	1	1
302	5	1	2	6	1	2	74	165	3	8	3	2	2	4	5	4	4	4	4	2	7	4	6	6	6	6	#NULL!	3	3	2	#NULL!	2	#NULL!	27.1809	2	1	2	#NULL!	#NULL!	2	#NULL!	#NULL!	2	0	0	0	1	1	1
303	5	1	2	6	2	3	74.6	155	2	11	4	1	1	3	3	1	1	3	1	1	3	1	3	1	1	1	1	2	2	1	1597	2	3	31.051	2	1	1	3	2	2	2	1	3	1	0	1	1	0	0
304	5	1	2	6	1	4	60	160	2	11	4	1	1	1	3	1	1	2	1	1	3	1	3	1	1	1	1	2	2	1	528.2	2	3	23.4375	1	1	1	3	2	2	2	1	3	1	0	1	1	0	0
305	5	1	2	6	2	3	85	159	2	2	3	1	1	1	3	1	1	3	1	2	7	4	6	6	6	6	#NULL!	3	3	2	#NULL!	2	#NULL!	33.6221	2	1	1	#NULL!	#NULL!	2	#NULL!	#NULL!	2	0	0	1	1	1	1
306	5	2	2	6	2	3	64	167	2	10	2	1	1	1	3	1	1	3	1	1	1	1	3	3	3	1	2	1	2	1	23.77	2	2	22.9481	1	1	1	2	2	2	2	2	2	1	0	1	1	1	1
307	5	1	2	6	2	3	74	167	2	10	1	2	1	1	3	1	1	1	1	2	7	4	6	6	6	6	#NULL!	3	3	2	#NULL!	2	#NULL!	26.5338	2	1	1	#NULL!	#NULL!	2	#NULL!	#NULL!	2	0	0	1	1	1	1
308	5	1	2	6	2	3	60	169	5	11	2	2	1	3	3	3	1	3	1	1	2	1	1	1	1	1	2	2	2	2	1	2	#NULL!	21.0077	1	1	2	1	1	2	1	2	3	1	0	0	1	0	0
309	5	1	2	6	2	3	45	152	1	1	3	2	1	1	3	1	1	2	1	1	1	1	3	1	3	1	2	2	2	1	87.66	2	2	19.4771	1	1	1	2	2	2	2	2	2	1	0	1	1	1	0
310	5	1	2	6	2	3	73	165	2	10	3	1	2	4	5	4	4	4	4	1	1	1	3	7	4	4	2	1	2	1	344.5	3	3	26.8136	2	1	1	3	2	2	2	2	3	1	0	1	1	0	1
311	5	2	2	6	2	3	64	158	2	10	1	2	1	1	3	1	1	1	1	2	7	4	6	6	6	6	#NULL!	3	3	2	#NULL!	1	#NULL!	25.6369	1	1	1	#NULL!	#NULL!	2	#NULL!	#NULL!	2	0	0	1	1	1	1
312	5	1	2	6	2	2	56	168	5	6	4	1	1	1	2	3	1	1	1	2	7	4	6	6	6	6	#NULL!	3	3	2	#NULL!	2	#NULL!	19.8413	1	1	2	#NULL!	#NULL!	2	#NULL!	#NULL!	2	0	0	0	1	1	0
313	5	1	2	6	2	1	64	181	5	11	5	1	1	1	1	1	1	1	1	1	3	1	1	4	2	2	1	1	2	1	63.5	3	2	19.5354	1	2	2	2	2	2	1	1	4	1	1	0	1	0	0
314	5	1	2	6	2	3	71	171	2	4	2	1	1	1	3	3	1	3	1	1	3	1	3	1	1	1	1	2	2	1	319.5	2	3	24.281	1	1	1	3	2	2	2	1	2	1	0	1	1	1	1
315	5	1	2	6	4	2	63.7	152	2	11	5	1	1	2	3	1	1	2	2	1	4	1	3	1	2	1	2	1	2	1	26.89	2	2	27.571	2	1	1	2	2	2	2	2	2	1	1	1	1	1	0
316	5	1	2	6	2	3	69	154	1	1	5	1	1	1	3	1	1	3	3	1	3	1	3	3	1	1	1	2	2	1	558.5	4	3	29.0943	2	2	1	3	2	2	2	1	4	1	1	1	1	0	0
317	5	1	2	6	2	3	78	165	2	1	5	1	1	1	3	1	1	1	1	2	7	4	6	6	6	6	#NULL!	3	3	2	#NULL!	4	#NULL!	28.6501	2	2	1	#NULL!	#NULL!	2	#NULL!	#NULL!	4	0	1	1	1	0	0
318	5	1	2	6	2	3	74	163	2	1	4	1	1	1	3	1	1	1	1	1	1	1	3	1	3	1	2	2	2	1	237.7	2	3	27.852	2	1	1	3	2	2	2	2	2	1	0	1	1	1	0
319	5	1	2	6	2	2	70.5	168	5	6	4	1	1	1	1	1	1	3	1	2	7	4	6	6	6	6	#NULL!	3	3	2	#NULL!	3	1	24.9787	1	1	2	#NULL!	#NULL!	2	#NULL!	#NULL!	3	0	0	0	1	0	0
320	5	1	2	6	2	1	64	163	5	11	4	1	1	1	3	1	1	1	1	2	7	4	6	6	6	6	#NULL!	3	3	2	#NULL!	2	#NULL!	24.0882	1	1	2	#NULL!	#NULL!	2	#NULL!	#NULL!	2	0	0	0	1	1	0
321	5	1	2	6	2	3	91	157	2	1	4	1	1	1	3	1	1	3	2	2	7	4	6	6	6	6	#NULL!	3	3	2	#NULL!	2	#NULL!	36.9183	2	1	1	#NULL!	#NULL!	2	#NULL!	#NULL!	3	0	0	1	1	0	0
322	5	1	2	6	1	3	108	174	2	11	4	1	1	1	3	1	1	1	1	2	7	4	6	6	6	6	#NULL!	3	3	2	#NULL!	2	#NULL!	35.6718	2	1	1	#NULL!	#NULL!	2	#NULL!	#NULL!	3	0	0	1	1	0	0
323	5	1	2	6	2	3	57	166	2	2	3	1	1	1	3	1	1	2	1	1	3	1	2	7	1	1	1	2	2	1	683.5	2	3	20.6852	1	1	1	3	2	2	1	1	3	1	0	1	1	0	1
324	5	1	2	6	1	2	66.8	173	5	11	5	1	1	1	3	1	2	1	1	2	7	4	6	6	6	6	#NULL!	3	3	2	#NULL!	3	#NULL!	22.3195	1	2	2	#NULL!	#NULL!	2	#NULL!	#NULL!	4	0	1	0	1	0	0
325	5	1	1	6	2	1	67	168	2	7	4	1	1	1	3	1	2	1	1	1	3	1	1	7	3	2	3	2	2	1	12.74	5	2	23.7387	1	2	1	2	2	2	1	2	5	1	0	1	1	0	0
326	5	1	2	6	2	3	53	154	2	8	1	1	1	1	3	1	1	1	1	2	7	4	6	6	6	6	#NULL!	3	3	2	#NULL!	2	#NULL!	22.3478	1	1	1	#NULL!	#NULL!	2	#NULL!	#NULL!	3	0	0	1	1	0	1
327	5	1	2	6	1	1	52	167	5	11	3	1	2	4	5	4	4	4	4	2	7	4	6	7	6	6	#NULL!	3	3	2	#NULL!	2	#NULL!	18.6453	1	1	2	#NULL!	#NULL!	2	#NULL!	#NULL!	2	0	0	0	1	1	0
328	5	1	2	6	2	2	60	156	2	1	5	1	1	1	3	1	1	1	1	2	7	4	6	6	6	6	#NULL!	3	3	2	#NULL!	2	#NULL!	24.6548	1	1	1	#NULL!	#NULL!	2	#NULL!	#NULL!	3	0	1	1	1	0	0
329	5	1	2	6	1	3	59	158	2	7	1	1	1	1	3	1	1	3	1	2	7	4	6	6	6	6	#NULL!	3	3	2	#NULL!	2	#NULL!	23.634	1	1	1	#NULL!	#NULL!	2	#NULL!	#NULL!	2	0	0	1	1	1	0
330	5	1	2	6	2	3	84	161	2	11	4	2	1	1	3	1	1	2	1	1	3	1	2	1	1	2	1	2	2	1	10.96	2	#NULL!	32.4062	2	1	1	2	2	2	1	1	3	1	0	1	1	0	0
331	5	1	2	6	2	4	64	171	2	4	4	1	1	1	3	1	1	1	1	2	7	4	6	6	6	6	#NULL!	3	3	2	#NULL!	2	#NULL!	21.8871	1	1	1	#NULL!	#NULL!	2	#NULL!	#NULL!	3	0	0	1	1	0	1
332	5	1	2	6	2	3	85	159	2	2	4	1	1	1	3	1	1	1	1	1	3	1	1	7	1	1	2	2	1	1	59.95	3	2	33.6221	2	1	1	2	2	2	1	2	3	1	0	1	1	0	1
333	5	1	2	6	2	3	71.4	162	2	4	4	1	1	1	3	1	1	3	1	1	3	1	3	1	2	2	2	2	2	1	535.9	2	3	27.2062	2	1	1	3	2	2	2	2	2	1	0	1	1	1	1
334	5	1	2	6	2	4	82	174	1	1	5	1	1	1	3	1	1	3	1	1	2	1	3	5	2	2	4	2	2	1	458.2	4	3	27.0842	2	2	1	3	2	2	2	2	4	1	1	1	1	0	0
335	5	1	2	1	2	3	59	173	4	5	5	1	1	1	3	1	1	2	1	1	6	1	3	1	1	1	1	2	2	1	103.3	2	3	19.7133	1	1	2	3	2	1	2	1	3	1	1	0	1	0	1
336	5	1	2	6	2	4	90	175	4	5	4	1	1	1	3	1	1	3	1	1	6	1	3	1	1	1	1	2	2	1	141.9	3	3	29.3878	2	1	2	3	2	2	2	1	3	1	0	0	1	0	1
337	5	1	2	6	2	3	69	170	4	5	4	1	2	4	5	4	4	4	4	2	7	4	6	6	6	6	#NULL!	3	3	2	#NULL!	3	2	23.8754	1	1	2	#NULL!	#NULL!	2	#NULL!	#NULL!	3	0	0	0	1	0	1
338	5	1	2	6	2	4	70	169	1	8	4	1	1	1	3	1	1	1	1	1	2	1	3	3	1	1	4	1	1	1	98.39	3	2	24.5089	1	2	1	2	2	2	2	2	4	1	0	1	1	0	1
341	5	1	2	6	2	4	50.1	164	2	1	4	1	1	1	3	1	1	1	1	1	1	1	3	1	3	1	2	2	1	1	391.8	2	3	18.6273	1	1	1	3	2	2	2	2	3	1	0	1	1	0	0
340	5	1	2	6	2	4	68	153	2	1	4	1	1	1	3	1	1	1	1	1	3	1	3	1	2	1	1	1	2	1	158.5	2	3	29.0487	2	1	1	3	2	2	2	1	3	1	0	1	1	0	0
[truncated: 14 more columns]
